# Supplementary material for: The effect of implementing an aseptic practice bundle for anaesthetists to reduce postoperative infections, the Anaesthetists Be Cleaner (ABC) study: protocol for a stepped wedge, cluster randomised, multi-site trial
Source: Trials. 2019 Jun 10;20:342. doi: 10.1186/s13063-019-3402-8 (PMC6558820; doi:10.1186/s13063-019-3402-8)
Supplement: Supplementary file 1 — Table S1. Participating district health boards, hospitals and departments with the projected number of cases per year. (XLSX 10 kb) [file 13063_2019_3402_MOESM1_ESM.xlsx]

## Sheet: Sheet1
District Health Board	Hospital	Department	Number of target cases per year (per month)
Auckland	1) Starship Children’s Health	Paediatric cardiac surgery	352 (29)
	2) Auckland City	Adult arthroplasty	604 (50)
	3) Auckland City	Adult cardiac surgery	980 (81)
Counties Manukau	4) Middlemore	Adult arthroplasty	664 (55)
Waitemata	5) North Shore	Adult arthroplasty	1044 (87)
